# Supplementary material for: Developmental biology and potential use of Alboglossiphonia lata (Annelida: Hirudinea) as an “Evo-Devo” model organism
Source: Front Zool. 2017 Dec 28;14:60. doi: 10.1186/s12983-017-0240-y (PMC5745604; doi:10.1186/s12983-017-0240-y)
Supplement: Supplementary file 2 — Estimates of Evolutionary Divergence between Hirudinea sequences. Analyses were conducted using a Pairwise distance matrix [43]. The rate variation among sites was modeled with a gamma distribution (shape parameter = 1). The analysis involved 29 nucleotide sequences. All positions containing gaps and missing data were eliminated. There were a total of 475 positions in the final dataset. Evolutionary analyses were conducted in MEGA7 [44]. (XLSX 13 kb) [file 12983_2017_240_MOESM2_ESM.xlsx]

## Sheet: supplementary data
	1	2	3	4	5	6	7	8	9	10	11	12	13	14	15	16	17	18	19	20	21	22	23	24	25	26	27	28	29
Glossihpnoia_complanta
Hemiclepsis_marginata	0.149
Placobdella_parasitica	0.173	0.181
Haementeria_gracilis	0.203	0.235	0.216
Helobdella_robusta	0.219	0.236	0.243	0.24
Helobdella_stagnalis	0.206	0.212	0.216	0.219	0.203
Theromyzon_pallens	0.126	0.141	0.189	0.187	0.231	0.226
Ozobranchus_margoi	0.221	0.232	0.245	0.28	0.308	0.277	0.221
Branchellion_torpedinis	0.207	0.239	0.257	0.297	0.278	0.301	0.213	0.236
Calliobdella_vivida	0.245	0.254	0.298	0.267	0.274	0.304	0.237	0.271	0.189
Piscicola_geometra	0.235	0.243	0.246	0.244	0.253	0.285	0.24	0.258	0.157	0.171
Myzobdella_lugubris	0.18	0.227	0.239	0.282	0.243	0.266	0.213	0.23	0.16	0.187	0.18
Stibarobdella_tasmanica	0.206	0.23	0.262	0.291	0.267	0.269	0.221	0.268	0.179	0.198	0.179	0.204
Erpobdella_punctata	0.27	0.287	0.317	0.313	0.279	0.268	0.284	0.294	0.29	0.306	0.269	0.293	0.288
Erpobdella_octoculata	0.221	0.252	0.244	0.262	0.288	0.265	0.23	0.253	0.239	0.297	0.215	0.251	0.244	0.175
Erpobdella_obscura	0.22	0.243	0.271	0.284	0.284	0.297	0.213	0.249	0.245	0.263	0.242	0.254	0.252	0.17	0.139
Chtonobdella_bilineata	0.273	0.283	0.338	0.325	0.304	0.32	0.274	0.3	0.247	0.291	0.272	0.233	0.31	0.274	0.275	0.256
Haemadipsa_sylvestris	0.267	0.275	0.314	0.328	0.329	0.316	0.261	0.292	0.263	0.294	0.257	0.254	0.278	0.29	0.243	0.218	0.19
Haemopis_marmorata	0.347	0.338	0.326	0.352	0.326	0.355	0.312	0.368	0.325	0.309	0.31	0.324	0.312	0.333	0.315	0.301	0.312	0.293
Haemopis_lateromaculata	0.341	0.341	0.339	0.372	0.326	0.371	0.319	0.372	0.328	0.312	0.329	0.321	0.306	0.34	0.315	0.292	0.315	0.312	0.034
Aliolimnatis_michaelseni	0.271	0.289	0.305	0.332	0.284	0.315	0.287	0.301	0.284	0.276	0.257	0.245	0.308	0.302	0.289	0.254	0.237	0.255	0.268	0.271
Macrobdella_decora	0.248	0.247	0.273	0.265	0.317	0.281	0.231	0.27	0.249	0.285	0.237	0.248	0.263	0.246	0.206	0.213	0.247	0.204	0.3	0.31	0.261
Acanthobdella_peledia	0.468	0.453	0.516	0.483	0.466	0.454	0.435	0.487	0.491	0.495	0.473	0.468	0.443	0.422	0.429	0.445	0.542	0.486	0.517	0.482	0.592	0.492
Xironogiton_victoriensis	0.263	0.269	0.326	0.327	0.321	0.31	0.255	0.346	0.31	0.32	0.333	0.3	0.329	0.365	0.348	0.308	0.337	0.339	0.378	0.388	0.377	0.364	0.517
Cambarincola_holti	0.306	0.325	0.296	0.309	0.334	0.352	0.299	0.36	0.353	0.358	0.325	0.317	0.369	0.371	0.371	0.388	0.394	0.361	0.391	0.419	0.403	0.358	0.543	0.271
Cronodrilus_ogygius	0.285	0.3	0.287	0.325	0.374	0.339	0.284	0.337	0.332	0.332	0.35	0.312	0.348	0.414	0.375	0.372	0.362	0.359	0.364	0.371	0.366	0.347	0.551	0.246	0.219
Alboglossiphonia_lata_from_Taiwan	0.134	0.179	0.176	0.2	0.237	0.221	0.157	0.245	0.227	0.258	0.214	0.188	0.22	0.299	0.239	0.238	0.305	0.279	0.352	0.355	0.297	0.243	0.473	0.289	0.284	0.279
Alboglossiphonia_lata	0.137	0.182	0.173	0.203	0.231	0.221	0.152	0.245	0.224	0.264	0.219	0.191	0.223	0.302	0.239	0.233	0.305	0.273	0.352	0.355	0.29	0.24	0.477	0.295	0.296	0.276	0.015
Hirudo_medicinalis	0.281	0.302	0.308	0.346	0.353	0.327	0.309	0.312	0.284	0.327	0.291	0.282	0.31	0.314	0.306	0.267	0.251	0.248	0.257	0.268	0.23	0.288	0.544	0.388	0.426	0.374	0.302	0.312
